# Supplementary material for: Acute stress induces an inflammation dominated by innate immunity represented by neutrophils in mice
Source: Front Immunol. 2022 Sep 29;13:1014296. doi: 10.3389/fimmu.2022.1014296 (PMC9556762; doi:10.3389/fimmu.2022.1014296)
Supplement: Supplementary file 1 [file Table_1.xls]

## Sheet: DEG-Stress vs control
	Genes	log2FoldChange	padj
1	Rhov	4.86896	0.00296499
2	Vcan	4.5172	7.76502e-07
3	Hist1h2bq	3.9026	5.84312e-06
4	Plin4	3.47276	0.00710757
5	C1rl	3.43093	0.000621908
6	Chil3	2.89088	1.80723e-18
7	Tmem119	2.86728	0.000551091
8	Ly6g	2.81308	2.30313e-06
9	Prps1l1	2.75978	0.00960456
10	Msr1	2.65981	1.53031e-11
11	Acod1	2.57223	0.000477157
12	Acot1	2.56844	8.07448e-07
13	Cd14	2.46522	2.36038e-06
14	Ms4a8a	2.45021	0.00421044
15	Ifi205	2.28651	0.000496697
16	Prss8	2.24745	0.00332221
17	Lrg1	2.23728	4.16506e-13
18	Tfec	2.21605	0.0016354
19	Fn1	2.20855	2.83854e-05
20	Lcn2	2.11914	4.16506e-13
21	Ptn	2.09584	0.00747303
22	Acta2	2.07866	4.64893e-07
23	Mmp8	2.07839	2.69235e-08
24	AA467197	2.04681	0.00026911
25	Clec4a2	2.04097	7.77435e-07
26	Sema6b	2.01405	0.000128323
27	Ptprb	2.01018	0.00763257
28	Il1r2	2.00683	2.86166e-09
29	Olr1	1.99412	0.000236931
30	I830127L07Rik	1.97189	7.75025e-05
31	Chac1	1.95143	2.33593e-06
32	Nek2	1.93769	0.00356359
33	Crispld2	1.92853	0.00624079
34	Cpne2	1.89301	6.421e-08
35	Rab44	1.88103	1.18387e-13
36	Id1	1.84121	1.21247e-05
37	Ms4a6d	1.83894	0.000233086
38	Gm9733	1.78658	2.15099e-06
39	Hdc	1.77974	5.38854e-11
40	Dgat2	1.76831	3.94355e-08
41	Olfm4	1.72444	0.00281558
42	Entpd3	1.72162	0.00131595
43	Ccr2	1.70895	0.00167746
44	Hspa1b	1.70102	0.0060213
45	Sycp2	1.6997	0.000361951
46	Tarm1	1.69922	0.000138089
47	Rnf165	1.69457	0.00832349
48	Gm33370	1.68114	0.000101571
49	Wfdc21	1.6766	0.0014807
50	B4galt6	1.66573	0.00899084
51	Arg2	1.64829	1.14079e-07
52	Hcar2	1.64368	0.000132
53	Gcsam	1.64144	4.18395e-06
54	Trf	1.63193	1.68098e-08
55	Bmp2	1.6241	1.55473e-06
56	Myh15	1.61211	0.00857556
57	Ccr1	1.60099	2.20087e-07
58	Ifitm1	1.59574	3.39216e-11
59	Mnda	1.59528	0.000846345
60	Pde7b	1.5922	6.09003e-10
61	Hp	1.59049	2.78934e-08
62	C3	1.58711	6.88002e-07
63	Clec4d	1.58384	6.17989e-14
64	Ifitm2	1.57381	6.42608e-12
65	Nfil3	1.56096	3.13053e-06
66	Rnd3	1.55978	0.00512702
67	Wfdc17	1.55654	2.03833e-05
68	Anxa3	1.54778	2.10201e-05
69	Sirpb1b	1.54565	3.56641e-10
70	Slc7a8	1.54178	0.00489867
71	Slc7a11	1.53018	0.00340217
72	Fpr2	1.52908	2.08573e-05
73	Cd59b	1.5126	4.72162e-06
74	Mapk13	1.50343	0.00624079
75	S100a9	1.50252	2.29316e-12
76	Lsr	1.50032	0.000400981
77	Xcr1	1.49495	4.70329e-05
78	S100a8	1.49167	1.06553e-11
79	Retnlg	1.48781	1.48752e-10
80	Bst1	1.48606	5.29197e-08
81	Col1a2	1.4792	0.000614048
82	Mcemp1	1.47515	5.38553e-07
83	Gm5601	1.47458	5.55569e-06
84	App	1.47105	1.46063e-07
85	F10	1.46959	2.98929e-08
86	Chil1	1.45638	1.70724e-07
87	Cd177	1.44934	0.000161942
88	Jdp2	1.44829	0.00113421
89	Map3k6	1.44386	7.51269e-05
90	Ms4a4a	1.43637	0.00141331
91	Cebpd	1.43216	1.97546e-09
92	Cd209a	1.43135	0.00166404
93	Pid1	1.42687	3.8036e-06
94	Ppp1r3d	1.42645	1.25135e-08
95	Selenbp1	1.41478	0.000274389
96	Bicd1	1.40178	7.71666e-05
97	Klra2	1.39854	5.77308e-08
98	Nlrp3	1.39325	2.01955e-07
99	Mefv	1.39104	4.16846e-06
100	Fpr1	1.39022	2.02108e-05
101	Dram1	1.38323	0.001192
102	Arl11	1.38259	5.1191e-05
103	Tmem106a	1.38174	0.000401374
104	Plcb1	1.38163	1.13578e-05
105	Il15	1.37535	6.16784e-08
106	Thbs1	1.37356	1.20986e-07
107	Trem1	1.3683	1.44669e-05
108	S100a6	1.36652	6.42608e-12
109	Triqk	1.36399	4.84951e-05
110	Ifitm6	1.36202	8.55049e-05
111	Ltb4r1	1.36077	0.000408682
112	Tmem176a	1.35932	0.00325032
113	Slc16a12	1.3582	1.57735e-05
114	Il1f9	1.35731	0.000222171
115	Ctbp2	1.34631	0.00098525
116	Vegfa	1.34501	0.00388462
117	9830107B12Rik	1.34205	0.00571716
118	Tlr8	1.33863	1.44255e-10
119	Mocos	1.33489	0.000139767
120	Lyz2	1.32228	1.7602e-11
121	Cxcr2	1.3215	3.02525e-06
122	Mtus1	1.31565	2.96849e-06
123	Tlr2	1.30324	1.25135e-08
124	Flt3	1.30307	0.00709447
125	Mgam	1.30301	0.00358028
126	Foxd4	1.30195	0.000824275
127	Il13ra1	1.30012	3.39216e-11
128	Cyp2b10	1.29121	0.000459228
129	Ccl9	1.28942	1.18524e-05
130	Clec4e	1.27893	3.52862e-06
131	Emilin2	1.27777	2.55532e-07
132	F13a1	1.27213	1.30431e-13
133	Tmem176b	1.26932	0.000421405
134	Adam8	1.26773	1.06929e-05
135	Csf2rb2	1.26676	0.000419683
136	Cebpa	1.26384	0.00012395
137	Proser2	1.25911	3.21307e-08
138	Gm30411	1.25862	1.42578e-05
139	Serpine2	1.25252	1.10812e-07
140	H2-Q10	1.24985	1.87968e-06
141	Il1rn	1.24974	2.4427e-05
142	Epor	1.24887	0.00209922
143	Bcl2l1	1.24554	0.000125602
144	LOC100038947	1.24552	0.000187386
145	Ptafr	1.24438	0.000158199
146	Anxa1	1.24369	6.88002e-07
147	Cd300lf	1.24215	8.6301e-05
148	Timp3	1.23633	0.000237332
149	Rab13	1.23463	0.00273562
150	Pygl	1.23293	4.03069e-08
151	Ifi204	1.22691	0.000139767
152	Kcnj5	1.2237	0.000341379
153	Plvap	1.22364	1.14637e-05
154	Pde3a	1.22362	0.000434724
155	Tmem14a	1.22093	3.58415e-05
156	Pcp4l1	1.22002	3.02525e-06
157	Clec7a	1.21974	2.55856e-06
158	Ltbr	1.21756	8.8226e-06
159	Sgms2	1.21498	0.00275018
160	Gp1bb	1.21478	1.46063e-07
161	Slpi	1.2137	1.86647e-07
162	Armcx1	1.21055	0.00957151
163	Gipc2	1.20808	0.000965967
164	Sema6d	1.20794	0.0010209
165	Fosl2	1.20722	0.00038029
166	Tmem158	1.20668	1.20937e-07
167	Pla2g7	1.20189	6.77462e-09
168	Tceal8	1.20161	0.00380284
169	Shroom4	1.19927	0.000488839
170	Il1b	1.1991	0.000551091
171	Slc16a3	1.19822	0.000122313
172	Lrrc25	1.19398	5.6039e-05
173	Lilrb4a	1.1931	4.72162e-06
174	Spa17	1.19277	0.00171718
175	P2ry1	1.19264	7.05378e-07
176	Hsd17b14	1.19253	4.13599e-08
177	Coq4	1.1923	0.00173726
178	Hmox1	1.19195	1.81951e-08
179	Tnfsf14	1.18733	5.29197e-08
180	Dennd2c	1.18732	4.47859e-09
181	Gm21188	1.18664	2.52838e-05
182	Afap1l1	1.18616	8.19528e-06
183	Plin2	1.18534	3.9422e-06
184	Arrdc4	1.18531	4.31507e-05
185	Abcd2	1.18453	0.00120958
186	C5ar1	1.18449	2.40986e-05
187	Fcgr3	1.17928	8.17058e-08
188	Wnk4	1.17609	4.47148e-05
189	Arhgef37	1.17393	0.00243871
190	Lgals3	1.17278	5.4083e-07
191	Dgkg	1.17158	0.00107236
192	2510009E07Rik	1.16923	9.41915e-08
193	Layn	1.16848	1.43062e-05
194	Prnp	1.16843	0.00843609
195	Gcnt2	1.16839	0.000143997
196	Clec5a	1.16383	0.00108812
197	Fbxl2	1.16137	4.5922e-12
198	Dpys	1.1608	0.00873325
199	Tmem246	1.15829	3.63645e-05
200	Nlrp12	1.15806	6.07046e-05
201	Bmx	1.15802	0.00153784
202	AI607873	1.15409	0.00167714
203	Cfp	1.15168	1.24435e-05
204	Itgb4	1.14469	0.00464218
205	Fgl2	1.13575	1.2199e-05
206	Clca3a1	1.1356	0.00532635
207	Csf2rb	1.13549	1.61702e-06
208	Ston2	1.13546	1.21247e-05
209	Lmna	1.13361	9.09222e-09
210	Basp1	1.13321	0.00488983
211	F11r	1.13267	4.11013e-06
212	Ifit1bl2	1.13087	0.00340217
213	Fam129b	1.1267	8.0091e-05
214	Cd33	1.1224	0.00971571
215	Atpif1	1.11717	0.00170839
216	S100a4	1.11462	1.12538e-06
217	Mpeg1	1.11319	3.84967e-05
218	Vnn3	1.11298	0.00015072
219	Gfi1b	1.11003	0.000411049
220	Ndufa1	1.10949	0.00232585
221	Rps29	1.10922	0.00108362
222	Gm5150	1.1092	0.000174512
223	Ophn1	1.10785	0.00449407
224	Esam	1.1061	1.73734e-07
225	Phlda1	1.10438	0.00778981
226	Tgfbi	1.10284	3.33318e-07
227	Gng11	1.10168	9.16805e-06
228	Ifitm3	1.10036	0.00168133
229	Ucp2	1.09899	0.00216629
230	Apcdd1	1.095	0.000723684
231	Il1rap	1.09074	0.000123492
232	Lyve1	1.08921	0.00447406
233	Gchfr	1.08713	1.76642e-05
234	Fam110b	1.08681	9.17545e-05
235	Rbpms2	1.08677	9.16305e-08
236	Mgst1	1.08471	0.000645215
237	Lgalsl	1.08371	3.01979e-07
238	F2rl2	1.08206	1.08697e-08
239	Prkar2b	1.07781	3.16776e-09
240	Ltbp1	1.07715	3.04558e-09
241	Stfa2l1	1.07123	0.00800665
242	Lrrn3	1.07088	3.65448e-13
243	Fam214b	1.06996	0.00119174
244	Alox5ap	1.06857	5.14999e-07
245	Siglece	1.06855	8.43712e-05
246	Cdc42ep5	1.06716	1.01758e-06
247	Arhgap23	1.06606	2.86159e-08
248	Pla2g12a	1.06585	1.98859e-06
249	Kcnj2	1.06549	0.00532173
250	Slc6a4	1.05813	1.04911e-09
251	Cd59a	1.05743	0.00078386
252	Ubb	1.05671	0.00145074
253	Gata2	1.0563	6.07474e-08
254	Arhgap28	1.05478	0.00110443
255	Hist1h4n	1.05453	0.000123965
256	Pdgfa	1.05446	1.52975e-06
257	Scamp5	1.05439	4.50798e-05
258	Marcks	1.05344	1.97546e-09
259	Gab1	1.05258	0.00345985
260	Amica1	1.05235	1.05479e-11
261	Aldh1a1	1.05176	0.00420885
262	Cysltr2	1.04823	1.43535e-05
263	Mxd1	1.04705	1.51467e-05
264	Trpc6	1.04212	0.00105475
265	Ppp1r3b	1.04022	0.00010814
266	Card19	1.03938	8.05574e-08
267	Tpm2	1.03887	0.000398173
268	Treml1	1.03879	5.58723e-06
269	Ly6g6f	1.0387	0.000159733
270	Tubb2a	1.03857	1.08697e-08
271	Fis1	1.03762	0.00379551
272	Ctla2a	1.0363	9.38866e-05
273	Hba-a1	1.03267	0.00388318
274	Gadd45a	1.03226	0.00261343
275	Muc13	1.03215	0.000605988
276	Tnfaip2	1.03146	0.00210303
277	Tie1	1.03134	0.00697329
278	Gclm	1.03132	0.00656389
279	Pf4	1.02601	1.09191e-05
280	Mtss1l	1.02569	4.94989e-07
281	Pik3r6	1.02365	0.000437991
282	Ndrg1	1.02295	7.7169e-09
283	Rab27b	1.02137	1.20937e-07
284	G0s2	1.0208	0.00502887
285	Inafm2	1.02051	6.59645e-10
286	Fam131a	1.01749	0.000199109
287	Cxx1c	1.01748	0.000112876
288	Cd80	1.0168	0.00301551
289	Gucy1b3	1.01677	1.98859e-06
290	Ugt1a7c	1.01557	0.00735791
291	Lhfp	1.01438	1.97769e-05
292	Gsr	1.01323	1.62899e-08
293	S100a1	1.01084	8.59258e-05
294	Gp5	1.0093	6.05828e-08
295	Itgb3	1.00918	4.30365e-06
296	Ctla2b	1.00778	3.79683e-05
297	Tifab	1.00667	0.00597751
298	Tcn2	1.00646	1.17248e-08
299	Ddah2	1.00478	0.00105916
300	Tceb2	1.00469	0.00578998
301	Iscu	1.00413	0.00793916
302	Diaph3	1.00319	0.00860706
303	Gmpr	1.00265	6.20955e-05
304	Fam210b	1.00263	0.00943059
305	S100a11	1.00193	7.2109e-09
306	Slc22a23	1.00058	2.55532e-07
307	Eif4ebp1	1.00031	4.03069e-08
308	Opn3	-1.11707	0.0028709
309	Rpgrip1	-1.12068	6.9727e-07
310	Ccdc17	-1.13963	0.00823956
311	Ceacam16	-1.14047	0.004018
312	Tmem26	-1.14489	0.00607314
313	Cacna1e	-1.15425	2.88303e-05
314	Vmn2r96	-1.17614	0.00744403
315	Fcamr	-1.38484	0.000434989
316	AU041133	-1.44968	0.00110149
317	Cd300e	-1.48727	0.00974412
318	Col5a3	-1.89194	0.00659537
319	Gm2808	-2.59758	0.0072699
